# Supplementary material for: DeepCDpred: Inter-residue distance and contact prediction for improved prediction of protein structure
Source: PLoS One. 2019 Jan 8;14(1):e0205214. doi: 10.1371/journal.pone.0205214 (PMC6324825; doi:10.1371/journal.pone.0205214)
Supplement: S1 Compressed Folder — (GZ) [file pone.0205214.s016.gz]

Archive with 5 entries (4 files):
- S1_Compressed_Folder/flags_for_rosetta_ab_initio
- S1_Compressed_Folder/Target_CCMPRED_MATRIX_3_13_13.py
- S1_Compressed_Folder/prepare_restraints.py
- S1_Compressed_Folder
- S1_Compressed_Folder/train_network.py
